# Supplementary material for: Photocatalytic remote C(sp3)–H alkylation of long-chain alkenes: A tandem multicomponent approach via radical translocation
Source: Chem Sci. 2026 Jan 21;17(12):5888–98. doi: 10.1039/d5sc08683c (PMC12863196; doi:10.1039/d5sc08683c)
Supplement: SC-017-D5SC08683C-s002 [file SC-017-D5SC08683C-s002.cif]

# Supplementary Information (SI) for Chemical Science.
# This journal is © The Royal Society of Chemistry 2026

####################################################################### 
# 
# This file contains crystal structure data downloaded from the 
# Cambridge Structural Database (CSD) hosted by the Cambridge 
# Crystallographic Data Centre (CCDC).
# 
# Full information about CCDC data access policies and citation 
# guidelines are available at http://www.ccdc.cam.ac.uk/access/V1 
# 
# Audit and citation data items may have been added by the CCDC. 
# Please retain this information to preserve the provenance of 
# this file and to allow appropriate attribution of the data. 
# 
#######################################################################

data_kgo13201_auto
_audit_block_doi                 10.5517/ccdc.csd.cc2g0cc7
_database_code_depnum_ccdc_archive 'CCDC 2264468'
loop_
_audit_author_name
_audit_author_address
'Krishna Gopal Ghosh'
;IISER KOLKATA
India
;
_audit_update_record             
;
2023-05-22 deposited with the CCDC.	2026-01-20 downloaded from the CCDC.
;
_audit_creation_date             2023-05-22
_audit_creation_method           
;
Olex2 1.3-ac4
(compiled 2019.04.23 svn.r3594 for Rigaku Oxford Diffraction, GUI svn.r5739)
;
_shelx_SHELXL_version_number     2018/3
_chemical_name_common            ?
_chemical_name_systematic        ?
_chemical_formula_moiety         'C23 H35 F3 O8'
_chemical_formula_sum            'C23 H35 F3 O8'
_chemical_formula_weight         496.51
_chemical_melting_point          ?
_chemical_oxdiff_formula         'C H N O F'
_chemical_oxdiff_usercomment     100K
loop_
_atom_type_symbol
_atom_type_description
_atom_type_scat_dispersion_real
_atom_type_scat_dispersion_imag
_atom_type_scat_source
C C 0.0181 0.0091 'International Tables Vol C Tables 4.2.6.8 and 6.1.1.4'
H H 0.0000 0.0000 'International Tables Vol C Tables 4.2.6.8 and 6.1.1.4'
F F 0.0727 0.0534 'International Tables Vol C Tables 4.2.6.8 and 6.1.1.4'
O O 0.0492 0.0322 'International Tables Vol C Tables 4.2.6.8 and 6.1.1.4'

_shelx_space_group_comment       
;
The symmetry employed for this shelxl refinement is uniquely defined
by the following loop, which should always be used as a source of
symmetry information in preference to the above space-group names.
They are only intended as comments.
;
_space_group_crystal_system      monoclinic
_space_group_IT_number           14
_space_group_name_H-M_alt        'P 1 21/c 1'
_space_group_name_Hall           '-P 2ybc'
loop_
_space_group_symop_operation_xyz
'x, y, z'
'-x, y+1/2, -z+1/2'
'-x, -y, -z'
'x, -y-1/2, z-1/2'

_cell_length_a                   8.70612(15)
_cell_length_b                   10.77758(19)
_cell_length_c                   26.5637(4)
_cell_angle_alpha                90
_cell_angle_beta                 99.3234(16)
_cell_angle_gamma                90
_cell_volume                     2459.57(7)
_cell_formula_units_Z            4
_cell_measurement_reflns_used    25409
_cell_measurement_temperature    100.01(10)
_cell_measurement_theta_max      68.1040
_cell_measurement_theta_min      3.3600
_shelx_estimated_absorpt_T_max   0.990
_shelx_estimated_absorpt_T_min   0.953
_exptl_absorpt_coefficient_mu    0.978
_exptl_absorpt_correction_T_max  1.00000
_exptl_absorpt_correction_T_min  0.70901
_exptl_absorpt_correction_type   multi-scan
_exptl_absorpt_process_details   
;
CrysAlisPro 1.171.41.123a (Rigaku Oxford Diffraction, 2022)
Empirical absorption correction using spherical harmonics,
implemented in SCALE3 ABSPACK scaling algorithm.
;
_exptl_absorpt_special_details   ?
_exptl_crystal_colour            'metallic whiteish colourless'
_exptl_crystal_colour_lustre     metallic
_exptl_crystal_colour_modifier   whiteish
_exptl_crystal_colour_primary    colourless
_exptl_crystal_density_diffrn    1.341
_exptl_crystal_density_meas      ?
_exptl_crystal_density_method    ?
_exptl_crystal_description       block
_exptl_crystal_F_000             1056
_exptl_crystal_preparation       ?
_exptl_crystal_size_max          0.05
_exptl_crystal_size_mid          0.01
_exptl_crystal_size_min          0.01
_exptl_transmission_factor_max   ?
_exptl_transmission_factor_min   ?
_diffrn_reflns_av_R_equivalents  0.1984
_diffrn_reflns_av_unetI/netI     0.0593
_diffrn_reflns_Laue_measured_fraction_full 0.998
_diffrn_reflns_Laue_measured_fraction_max 0.995
_diffrn_reflns_limit_h_max       10
_diffrn_reflns_limit_h_min       -10
_diffrn_reflns_limit_k_max       12
_diffrn_reflns_limit_k_min       -12
_diffrn_reflns_limit_l_max       31
_diffrn_reflns_limit_l_min       -31
_diffrn_reflns_number            41855
_diffrn_reflns_point_group_measured_fraction_full 0.998
_diffrn_reflns_point_group_measured_fraction_max 0.995
_diffrn_reflns_theta_full        67.684
_diffrn_reflns_theta_max         68.219
_diffrn_reflns_theta_min         3.372
_diffrn_ambient_environment      N~2~
_diffrn_ambient_temperature      100.01(10)
_diffrn_detector                 'Hybrid Pixel Array Detector'
_diffrn_detector_area_resol_mean 10.0000
_diffrn_detector_type            HyPix3000
_diffrn_measured_fraction_theta_full 0.998
_diffrn_measured_fraction_theta_max 0.995
_diffrn_measurement_details      
;
List of Runs (angles in degrees, time in seconds):

  # Type    Start    End  Width  t~exp~   \w     \q     \k     \f   Frames
#--------------------------------------------------------------------------
  1  \w     15.00 110.00   0.50    0.20    --   41.33  77.00   0.00  190
  2  \w     15.00 110.00   0.50    0.20    --   41.33  77.00 -60.00  190
  3  \w     29.00 110.00   0.50    0.20    --   41.33  31.00 -80.00  162
  4  \w     99.00 164.00   0.50    0.20    --   96.67 117.00-120.00  130
  5  \w     67.00 153.00   0.50    0.20    --   96.67 168.00 -83.00  172
  6  \w    100.00 164.00   0.50    0.20    --   96.67 116.00 132.00  128
  7  \w     99.00 164.00   0.50    0.20    --   96.67 117.00 150.00  130
  8  \w    104.00 170.00   0.50    0.20    --   96.67  95.00  49.00  132
  9  \w     84.00 165.00   0.50    0.20    --   96.67  31.00 -80.00  162
 10  \w     70.00 165.00   0.50    0.20    --   96.67  77.00-150.00  190
 11  \w     73.00 165.00   0.50    0.20    --   96.67  68.00 -60.00  184
 12  \w     73.00 165.00   0.50    0.20    --   96.67  68.00 -30.00  184
 13  \w     70.00 165.00   0.50    0.20    --   96.67  77.00  30.00  190
 14  \w     78.00 163.00   0.50    0.20    --   96.67  50.00  90.00  170
 15  \w     75.00 164.00   0.50    0.20    --   96.67  59.00 120.00  178
 16  \w     75.00 164.00   0.50    0.20    --   96.67  59.00 150.00  178
 17  \w     83.00 164.00   0.50    0.20    --   96.67  33.00  30.00  162
 18  \w     80.00 163.00   0.50    0.20    --   96.67  42.00-150.00  166
 19  \w     29.00  83.00   0.50    0.20    --   96.67 -68.00 -60.00  108
 20  \w     29.00  68.00   0.50    0.20    --   96.67 -59.00-180.00   78
 21  \w     30.00  57.00   0.50    0.20    --   96.67 -50.00-180.00   54
 22  \w     29.00  68.00   0.50    0.20    --   96.67 -59.00-150.00   78
 23  \w     30.00  57.00   0.50    0.20    --   96.67 -50.00-120.00   54
 24  \w     30.00  57.00   0.50    0.20    --   96.67 -50.00 -90.00   54
 25  \w     30.00  57.00   0.50    0.20    --   96.67 -50.00 -60.00   54
 26  \w     30.00  57.00   0.50    0.20    --   96.67 -50.00 120.00   54
 27  \w     30.00  57.00   0.50    0.20    --   96.67 -50.00  90.00   54
 28  \w     30.00  57.00   0.50    0.20    --   96.67 -50.00  60.00   54
 29  \w     29.00  83.00   0.50    0.20    --   96.67 -68.00  30.00  108
 30  \w     24.00 106.00   0.50    0.20    --   96.67 -95.00 -60.00  164
 31  \w     22.00 106.00   0.50    0.20    --   96.67 -96.00-150.00  168
 32  \w     55.00 117.00   0.50    0.20    --   41.33-168.00-101.00  124
 33  \w     18.00  80.00   0.50    0.20    --   41.33-104.00 -90.00  124
 34  \w     44.00 127.00   0.50    0.20    --   96.67-145.00 150.00  166
 35  \w     30.00 110.00   0.50    0.20    --   96.67-116.00  43.00  160
 36  \w    -25.00  62.00   0.50    0.20    --   41.33 -54.00  60.00  174
 37  \w    -27.00  36.00   0.50    0.20    --   41.33 -31.00 119.00  126
 38  \w    -34.00  24.00   0.50    0.20    --   41.33 -11.00 -60.00  116
 39  \w    -75.00  32.00   0.50    0.20    --  -41.33  95.00  49.00  214
 40  \w    -96.00 -19.00   0.50    0.20    --  -41.33 138.00 150.00  154
 41  \w    -84.00 -15.00   0.50    0.20    --  -82.50 116.00 132.00  138
 42  \w    -37.00  27.00   0.50    0.20    --  -41.33  32.00   0.00  128
 43  \w    -36.00  27.00   0.50    0.20    --  -41.33  31.00 -80.00  126
 44  \w   -110.00 -14.00   0.50    0.20    --  -41.33 -77.00-180.00  192
 45  \w   -110.00 -14.00   0.50    0.20    --  -41.33 -77.00-120.00  192
 46  \w   -110.00 -14.00   0.50    0.20    --  -41.33 -77.00   0.00  192
 47  \w   -110.00 -14.00   0.50    0.20    --  -41.33 -77.00-150.00  192
 48  \w   -110.00 -14.00   0.50    0.20    --  -41.33 -77.00  60.00  192
 49  \w   -110.00 -14.00   0.50    0.20    --  -41.33 -77.00  90.00  192
 50  \w   -110.00 -14.00   0.50    0.20    --  -41.33 -77.00 120.00  192
 51  \w   -109.00 -18.00   0.50    0.20    --  -41.33 -65.00 120.00  182
 52  \w   -110.00 -14.00   0.50    0.20    --  -41.33 -77.00 150.00  192
 53  \w   -110.00 -14.00   0.50    0.20    --  -41.33 -77.00  30.00  192
 54  \w   -109.00 -18.00   0.50    0.20    --  -41.33 -65.00   0.00  182
 55  \w   -109.00 -18.00   0.50    0.20    --  -41.33 -65.00 -90.00  182
 56  \w   -108.00 -21.00   0.50    0.20    --  -41.33 -54.00 -60.00  174
 57  \w   -108.00 -24.00   0.50    0.20    --  -41.33 -43.00  30.00  168
 58  \w   -109.00 -28.00   0.50    0.20    --  -41.33 -31.00 119.00  162
 59  \w   -151.00 -55.00   0.50    0.20    --  -82.50 -77.00  90.00  192
 60  \w   -151.00 -55.00   0.50    0.20    --  -82.50 -77.00 150.00  192
 61  \w   -151.00 -55.00   0.50    0.20    --  -82.50 -77.00  60.00  192
 62  \w   -151.00 -55.00   0.50    0.20    --  -82.50 -77.00   0.00  192
 63  \w   -151.00 -69.00   0.50    0.20    --  -82.50 -31.00 119.00  164
 64  \w   -151.00 -55.00   0.50    0.20    --  -82.50 -77.00 -90.00  192
 65  \w   -151.00 -55.00   0.50    0.20    --  -82.50 -77.00-180.00  192
 66  \w   -150.00 -58.00   0.50    0.20    --  -82.50 -68.00-120.00  184
 67  \w   -156.00 -83.00   0.50    0.20    --  -82.50 -95.00 -60.00  146
 68  \w   -150.00 -78.00   0.50    0.20    --  -82.50-116.00  43.00  144
 69  \w   -112.00 -45.00   0.50    0.20    --  -41.33-168.00-101.00  134
 70  \w   -137.00 -45.00   0.50    0.20    --  -82.50-168.00-101.00  184
;
_diffrn_measurement_device       'four-circle diffractometer'
_diffrn_measurement_device_type  'XtaLAB Synergy, Dualflex, HyPix3000'
_diffrn_measurement_method       '\w scans'
_diffrn_orient_matrix_type       
'CrysAlisPro convention (1999,Acta A55,543-557)'
_diffrn_orient_matrix_UB_11      0.1654759000
_diffrn_orient_matrix_UB_12      -0.0523838000
_diffrn_orient_matrix_UB_13      0.0019994000
_diffrn_orient_matrix_UB_21      0.0127638000
_diffrn_orient_matrix_UB_22      -0.0194246000
_diffrn_orient_matrix_UB_23      0.0580026000
_diffrn_orient_matrix_UB_31      -0.0679278000
_diffrn_orient_matrix_UB_32      -0.1315297000
_diffrn_orient_matrix_UB_33      -0.0093648000
_diffrn_oxdiff_digest_frames     
;
0114105bd448dc90fd764d76311a5efc1000038ccc7
;
_diffrn_oxdiff_digest_hkl        
;
017bee2237181b8f84cbdf5f31c03709147054
;
_diffrn_radiation_monochromator  mirror
_diffrn_radiation_probe          x-ray
_diffrn_radiation_type           'Cu K\a'
_diffrn_radiation_wavelength     1.54184
_diffrn_source                   'micro-focus sealed X-ray tube'
_diffrn_source_type              'PhotonJet (Cu) X-ray Source'
_reflns_Friedel_coverage         0.000
_reflns_Friedel_fraction_full    .
_reflns_Friedel_fraction_max     .
_reflns_number_gt                3914
_reflns_number_total             4479
_reflns_odcompleteness_completeness 99.91
_reflns_odcompleteness_iscentric 1
_reflns_odcompleteness_theta     66.97
_reflns_special_details          
;
 Reflections were merged by SHELXL according to the crystal
 class for the calculation of statistics and refinement.
 
 _reflns_Friedel_fraction is defined as the number of unique
 Friedel pairs measured divided by the number that would be
 possible theoretically, ignoring centric projections and
 systematic absences.
;
_reflns_threshold_expression     'I > 2\s(I)'
_computing_cell_refinement       'CrysAlisPro 1.171.41.123a (Rigaku OD, 2022)'
_computing_data_collection       'CrysAlisPro 1.171.41.123a (Rigaku OD, 2022)'
_computing_data_reduction        'CrysAlisPro 1.171.41.123a (Rigaku OD, 2022)'
_computing_molecular_graphics    'Olex2 (Dolomanov et al., 2009)'
_computing_publication_material  'Olex2 (Dolomanov et al., 2009)'
_computing_structure_refinement  'ShelXL (Sheldrick, 2015)'
_computing_structure_solution    'ShelXT (Sheldrick, 2015)'
_refine_diff_density_max         0.288
_refine_diff_density_min         -0.341
_refine_diff_density_rms         0.066
_refine_ls_extinction_coef       0.0013(2)
_refine_ls_extinction_expression Fc^*^=kFc[1+0.001xFc^2^\l^3^/sin(2\q)]^-1/4^
_refine_ls_extinction_method     'SHELXL-2018/3 (Sheldrick 2018)'
_refine_ls_goodness_of_fit_ref   1.095
_refine_ls_hydrogen_treatment    constr
_refine_ls_matrix_type           full
_refine_ls_number_parameters     314
_refine_ls_number_reflns         4479
_refine_ls_number_restraints     0
_refine_ls_R_factor_all          0.0564
_refine_ls_R_factor_gt           0.0510
_refine_ls_restrained_S_all      1.095
_refine_ls_shift/su_max          0.001
_refine_ls_shift/su_mean         0.000
_refine_ls_structure_factor_coef Fsqd
_refine_ls_weighting_details     
'w=1/[\s^2^(Fo^2^)+(0.0818P)^2^+0.5279P] where P=(Fo^2^+2Fc^2^)/3'
_refine_ls_weighting_scheme      calc
_refine_ls_wR_factor_gt          0.1378
_refine_ls_wR_factor_ref         0.1446
_refine_special_details          ?
_olex2_refinement_description    
;
1. Fixed Uiso
 At 1.2 times of:
  All C(H) groups, All C(H,H) groups
 At 1.5 times of:
  All C(H,H,H) groups
2.a Ternary CH refined with riding coordinates:
 C1(H1)
2.b Secondary CH2 refined with riding coordinates:
 C6(H6a,H6b), C28(H28a,H28b), C7(H7a,H7b), C12(H12a,H12b), C23(H23a,H23b),
 C4(H4a,H4b), C20(H20a,H20b), C15(H15a,H15b)
2.c Idealised Me refined as rotating group:
 C33(H33a,H33b,H33c), C27(H27a,H27b,H27c), C34(H34a,H34b,H34c), C32(H32a,H32b,
 H32c), C21(H21a,H21b,H21c), C16(H16a,H16b,H16c)
;
_atom_sites_solution_hydrogens   geom
_atom_sites_solution_primary     dual
_atom_sites_solution_secondary   ?
loop_
_atom_site_label
_atom_site_type_symbol
_atom_site_fract_x
_atom_site_fract_y
_atom_site_fract_z
_atom_site_U_iso_or_equiv
_atom_site_adp_type
_atom_site_occupancy
_atom_site_site_symmetry_order
_atom_site_calc_flag
_atom_site_refinement_flags_posn
_atom_site_refinement_flags_adp
_atom_site_refinement_flags_occupancy
_atom_site_disorder_assembly
_atom_site_disorder_group
F11 F 0.86047(11) 0.64692(10) 0.61629(4) 0.0275(3) Uani 1 1 d . . . . .
F9 F 0.66100(12) 0.52675(10) 0.60681(4) 0.0309(3) Uani 1 1 d . . . . .
F10 F 0.80022(12) 0.54890(10) 0.68093(4) 0.0337(3) Uani 1 1 d . . . . .
O19 O 0.25889(13) 0.97575(11) 0.57165(4) 0.0221(3) Uani 1 1 d . . . . .
O24 O 0.20032(13) 0.55371(11) 0.69555(4) 0.0212(3) Uani 1 1 d . . . . .
O29 O 0.32892(13) 0.76666(11) 0.82334(4) 0.0222(3) Uani 1 1 d . . . . .
O22 O 0.48978(13) 0.97633(11) 0.62400(4) 0.0241(3) Uani 1 1 d . . . . .
O14 O 0.21834(14) 0.57460(11) 0.55647(4) 0.0256(3) Uani 1 1 d . . . . .
O31 O 0.55240(14) 0.80298(13) 0.87664(4) 0.0293(3) Uani 1 1 d . . . . .
O17 O 0.38517(13) 0.73203(12) 0.55190(4) 0.0257(3) Uani 1 1 d . . . . .
O26 O 0.21672(15) 0.37454(12) 0.73944(5) 0.0318(3) Uani 1 1 d . . . . .
C6 C 0.50227(18) 0.67652(16) 0.67361(6) 0.0198(4) Uani 1 1 d . . . . .
H6A H 0.542255 0.630241 0.705221 0.024 Uiso 1 1 calc R . . . .
H6B H 0.437536 0.618729 0.650155 0.024 Uiso 1 1 calc R . . . .
C8 C 0.73902(19) 0.61191(17) 0.63846(6) 0.0223(4) Uani 1 1 d . . . . .
C13 C 0.27830(19) 0.68726(16) 0.56941(6) 0.0206(4) Uani 1 1 d . . . . .
C18 C 0.35862(19) 0.93698(15) 0.61280(6) 0.0201(4) Uani 1 1 d . . . . .
C28 C 0.40521(19) 0.79884(16) 0.78060(6) 0.0212(4) Uani 1 1 d . . . . .
H28A H 0.509737 0.760315 0.784824 0.025 Uiso 1 1 calc R . . . .
H28B H 0.417831 0.889965 0.778949 0.025 Uiso 1 1 calc R . . . .
C7 C 0.64009(18) 0.71828(16) 0.64884(6) 0.0207(4) Uani 1 1 d . . . . .
H7A H 0.600906 0.761485 0.616411 0.025 Uiso 1 1 calc R . . . .
H7B H 0.703914 0.777900 0.671667 0.025 Uiso 1 1 calc R . . . .
C5 C 0.30544(18) 0.75185(16) 0.73132(6) 0.0191(4) Uani 1 1 d . . . . .
C1 C 0.39891(18) 0.78342(15) 0.68690(6) 0.0185(4) Uani 1 1 d . . . . .
H1 H 0.472181 0.851586 0.700316 0.022 Uiso 1 1 calc R . . . .
C2 C 0.27972(18) 0.84332(15) 0.64330(6) 0.0180(4) Uani 1 1 d . . . . .
C12 C 0.18844(18) 0.74822(16) 0.60682(6) 0.0195(4) Uani 1 1 d . . . . .
H12A H 0.149484 0.682487 0.627527 0.023 Uiso 1 1 calc R . . . .
H12B H 0.096646 0.790379 0.587280 0.023 Uiso 1 1 calc R . . . .
C33 C 0.00676(19) 0.94981(17) 0.64462(6) 0.0239(4) Uani 1 1 d . . . . .
H33A H 0.020096 1.003741 0.615938 0.036 Uiso 1 1 calc GR . . . .
H33B H -0.053971 0.993420 0.667124 0.036 Uiso 1 1 calc GR . . . .
H33C H -0.048162 0.874059 0.631646 0.036 Uiso 1 1 calc GR . . . .
C23 C 0.27781(19) 0.61417(16) 0.74127(6) 0.0209(4) Uani 1 1 d . . . . .
H23A H 0.378818 0.572906 0.753075 0.025 Uiso 1 1 calc R . . . .
H23B H 0.213268 0.606251 0.768555 0.025 Uiso 1 1 calc R . . . .
C4 C 0.15018(18) 0.82275(16) 0.71757(6) 0.0201(4) Uani 1 1 d . . . . .
H4A H 0.064463 0.763862 0.705972 0.024 Uiso 1 1 calc R . . . .
H4B H 0.125872 0.867531 0.747857 0.024 Uiso 1 1 calc R . . . .
C30 C 0.4185(2) 0.77090(16) 0.86986(6) 0.0221(4) Uani 1 1 d . . . . .
C3 C 0.16711(18) 0.91563(15) 0.67462(6) 0.0194(4) Uani 1 1 d . . . . .
C25 C 0.17547(19) 0.43076(16) 0.70026(6) 0.0225(4) Uani 1 1 d . . . . .
C27 C 0.0934(2) 0.37519(17) 0.65179(7) 0.0267(4) Uani 1 1 d . . . . .
H27A H 0.058487 0.441428 0.627327 0.040 Uiso 1 1 calc GR . . . .
H27B H 0.003196 0.327675 0.658738 0.040 Uiso 1 1 calc GR . . . .
H27C H 0.164747 0.319978 0.637485 0.040 Uiso 1 1 calc GR . . . .
C20 C 0.3258(2) 1.05370(17) 0.53613(6) 0.0254(4) Uani 1 1 d . . . . .
H20A H 0.426171 1.018845 0.529835 0.030 Uiso 1 1 calc R . . . .
H20B H 0.344396 1.138485 0.550143 0.030 Uiso 1 1 calc R . . . .
C34 C 0.2433(2) 1.03776(16) 0.69615(6) 0.0243(4) Uani 1 1 d . . . . .
H34A H 0.348088 1.020601 0.714505 0.036 Uiso 1 1 calc GR . . . .
H34B H 0.180223 1.074954 0.719583 0.036 Uiso 1 1 calc GR . . . .
H34C H 0.249960 1.095370 0.668039 0.036 Uiso 1 1 calc GR . . . .
C32 C 0.3283(2) 0.72818(18) 0.91027(6) 0.0279(4) Uani 1 1 d . . . . .
H32A H 0.226893 0.769827 0.905572 0.042 Uiso 1 1 calc GR . . . .
H32B H 0.386256 0.748629 0.944018 0.042 Uiso 1 1 calc GR . . . .
H32C H 0.312778 0.638213 0.907593 0.042 Uiso 1 1 calc GR . . . .
C15 C 0.2927(2) 0.50560(18) 0.51991(7) 0.0327(4) Uani 1 1 d . . . . .
H15A H 0.403075 0.489124 0.534159 0.039 Uiso 1 1 calc R . . . .
H15B H 0.288903 0.553863 0.488021 0.039 Uiso 1 1 calc R . . . .
C21 C 0.2104(2) 1.05691(19) 0.48741(7) 0.0321(4) Uani 1 1 d . . . . .
H21A H 0.254552 1.103580 0.461488 0.048 Uiso 1 1 calc GR . . . .
H21B H 0.114433 1.097272 0.493663 0.048 Uiso 1 1 calc GR . . . .
H21C H 0.187206 0.971983 0.475357 0.048 Uiso 1 1 calc GR . . . .
C16 C 0.2063(3) 0.38633(18) 0.50935(7) 0.0373(5) Uani 1 1 d . . . . .
H16A H 0.256353 0.336050 0.485876 0.056 Uiso 1 1 calc GR . . . .
H16B H 0.098484 0.403733 0.493881 0.056 Uiso 1 1 calc GR . . . .
H16C H 0.207391 0.340921 0.541370 0.056 Uiso 1 1 calc GR . . . .

loop_
_atom_site_aniso_label
_atom_site_aniso_U_11
_atom_site_aniso_U_22
_atom_site_aniso_U_33
_atom_site_aniso_U_23
_atom_site_aniso_U_13
_atom_site_aniso_U_12
F11 0.0232(5) 0.0311(6) 0.0305(5) -0.0005(4) 0.0113(4) -0.0011(4)
F9 0.0307(6) 0.0259(6) 0.0376(6) -0.0094(4) 0.0103(4) -0.0042(4)
F10 0.0351(6) 0.0395(7) 0.0280(5) 0.0116(5) 0.0094(4) 0.0156(5)
O19 0.0253(6) 0.0235(7) 0.0173(6) 0.0046(5) 0.0026(5) 0.0002(5)
O24 0.0243(6) 0.0201(6) 0.0184(6) 0.0008(4) 0.0012(4) -0.0021(5)
O29 0.0232(6) 0.0291(7) 0.0143(5) 0.0009(5) 0.0030(4) -0.0001(5)
O22 0.0228(6) 0.0235(7) 0.0256(6) 0.0032(5) 0.0032(5) -0.0033(5)
O14 0.0313(6) 0.0238(7) 0.0225(6) -0.0066(5) 0.0069(5) -0.0028(5)
O31 0.0274(7) 0.0368(8) 0.0221(6) -0.0021(5) -0.0009(5) -0.0002(6)
O17 0.0260(6) 0.0308(7) 0.0215(6) -0.0023(5) 0.0072(5) -0.0017(5)
O26 0.0387(7) 0.0264(7) 0.0283(7) 0.0065(5) -0.0007(5) -0.0025(6)
C6 0.0198(8) 0.0213(9) 0.0184(7) 0.0022(6) 0.0035(6) 0.0007(7)
C8 0.0215(8) 0.0253(9) 0.0205(8) 0.0006(7) 0.0045(6) -0.0026(7)
C13 0.0227(8) 0.0216(9) 0.0162(7) -0.0004(6) -0.0008(6) 0.0003(7)
C18 0.0250(8) 0.0190(9) 0.0162(7) -0.0005(6) 0.0029(6) 0.0032(7)
C28 0.0225(8) 0.0248(9) 0.0170(8) 0.0012(6) 0.0052(6) -0.0010(7)
C7 0.0205(8) 0.0207(9) 0.0210(8) -0.0001(6) 0.0037(6) -0.0014(7)
C5 0.0194(8) 0.0218(9) 0.0160(8) 0.0004(6) 0.0029(6) 0.0005(7)
C1 0.0196(8) 0.0194(8) 0.0163(7) 0.0009(6) 0.0023(6) -0.0016(6)
C2 0.0194(8) 0.0174(8) 0.0167(7) 0.0002(6) 0.0013(6) 0.0003(6)
C12 0.0190(8) 0.0210(9) 0.0180(8) -0.0007(6) 0.0015(6) -0.0008(7)
C33 0.0231(8) 0.0259(9) 0.0222(8) -0.0005(7) 0.0024(7) 0.0046(7)
C23 0.0205(8) 0.0250(9) 0.0167(7) 0.0004(6) 0.0013(6) -0.0017(7)
C4 0.0204(8) 0.0219(9) 0.0176(7) -0.0003(6) 0.0025(6) 0.0013(7)
C30 0.0275(9) 0.0204(9) 0.0177(8) -0.0010(6) 0.0014(6) 0.0060(7)
C3 0.0211(8) 0.0200(9) 0.0171(7) -0.0009(6) 0.0030(6) 0.0023(7)
C25 0.0194(8) 0.0231(9) 0.0259(9) 0.0024(7) 0.0062(6) -0.0001(7)
C27 0.0274(9) 0.0232(9) 0.0289(9) -0.0026(7) 0.0029(7) -0.0012(7)
C20 0.0303(9) 0.0252(10) 0.0213(8) 0.0068(7) 0.0058(7) -0.0019(7)
C34 0.0279(9) 0.0220(9) 0.0223(8) -0.0025(7) 0.0023(7) 0.0026(7)
C32 0.0338(10) 0.0311(10) 0.0192(8) 0.0019(7) 0.0061(7) 0.0048(8)
C15 0.0428(11) 0.0315(11) 0.0256(9) -0.0094(8) 0.0110(8) 0.0030(8)
C21 0.0454(11) 0.0302(10) 0.0190(8) 0.0040(7) 0.0001(8) -0.0040(8)
C16 0.0569(13) 0.0266(10) 0.0270(9) -0.0049(8) 0.0022(9) 0.0035(9)

_geom_special_details            
;
 All esds (except the esd in the dihedral angle between two l.s. planes)
 are estimated using the full covariance matrix.  The cell esds are taken
 into account individually in the estimation of esds in distances, angles
 and torsion angles; correlations between esds in cell parameters are only
 used when they are defined by crystal symmetry.  An approximate (isotropic)
 treatment of cell esds is used for estimating esds involving l.s. planes.
;
loop_
_geom_bond_atom_site_label_1
_geom_bond_atom_site_label_2
_geom_bond_distance
_geom_bond_site_symmetry_2
_geom_bond_publ_flag
F11 C8 1.3449(19) . ?
F9 C8 1.351(2) . ?
F10 C8 1.3504(19) . ?
O19 C18 1.3475(19) . ?
O19 C20 1.454(2) . ?
O24 C23 1.4455(19) . ?
O24 C25 1.352(2) . ?
O29 C28 1.4472(19) . ?
O29 C30 1.3512(19) . ?
O22 C18 1.209(2) . ?
O14 C13 1.344(2) . ?
O14 C15 1.456(2) . ?
O31 C30 1.201(2) . ?
O17 C13 1.206(2) . ?
O26 C25 1.208(2) . ?
C6 H6A 0.9900 . ?
C6 H6B 0.9900 . ?
C6 C7 1.527(2) . ?
C6 C1 1.538(2) . ?
C8 C7 1.486(2) . ?
C13 C12 1.511(2) . ?
C18 C2 1.526(2) . ?
C28 H28A 0.9900 . ?
C28 H28B 0.9900 . ?
C28 C5 1.535(2) . ?
C7 H7A 0.9900 . ?
C7 H7B 0.9900 . ?
C5 C1 1.575(2) . ?
C5 C23 1.533(2) . ?
C5 C4 1.544(2) . ?
C1 H1 1.0000 . ?
C1 C2 1.564(2) . ?
C2 C12 1.540(2) . ?
C2 C3 1.589(2) . ?
C12 H12A 0.9900 . ?
C12 H12B 0.9900 . ?
C33 H33A 0.9800 . ?
C33 H33B 0.9800 . ?
C33 H33C 0.9800 . ?
C33 C3 1.536(2) . ?
C23 H23A 0.9900 . ?
C23 H23B 0.9900 . ?
C4 H4A 0.9900 . ?
C4 H4B 0.9900 . ?
C4 C3 1.543(2) . ?
C30 C32 1.502(2) . ?
C3 C34 1.542(2) . ?
C25 C27 1.493(2) . ?
C27 H27A 0.9800 . ?
C27 H27B 0.9800 . ?
C27 H27C 0.9800 . ?
C20 H20A 0.9900 . ?
C20 H20B 0.9900 . ?
C20 C21 1.505(2) . ?
C34 H34A 0.9800 . ?
C34 H34B 0.9800 . ?
C34 H34C 0.9800 . ?
C32 H32A 0.9800 . ?
C32 H32B 0.9800 . ?
C32 H32C 0.9800 . ?
C15 H15A 0.9900 . ?
C15 H15B 0.9900 . ?
C15 C16 1.493(3) . ?
C21 H21A 0.9800 . ?
C21 H21B 0.9800 . ?
C21 H21C 0.9800 . ?
C16 H16A 0.9800 . ?
C16 H16B 0.9800 . ?
C16 H16C 0.9800 . ?

loop_
_geom_angle_atom_site_label_1
_geom_angle_atom_site_label_2
_geom_angle_atom_site_label_3
_geom_angle
_geom_angle_site_symmetry_1
_geom_angle_site_symmetry_3
_geom_angle_publ_flag
C18 O19 C20 115.62(13) . . ?
C25 O24 C23 115.09(12) . . ?
C30 O29 C28 116.04(13) . . ?
C13 O14 C15 115.83(13) . . ?
H6A C6 H6B 107.6 . . ?
C7 C6 H6A 108.7 . . ?
C7 C6 H6B 108.7 . . ?
C7 C6 C1 114.08(14) . . ?
C1 C6 H6A 108.7 . . ?
C1 C6 H6B 108.7 . . ?
F11 C8 F9 105.66(12) . . ?
F11 C8 F10 105.97(13) . . ?
F11 C8 C7 112.65(14) . . ?
F9 C8 C7 113.04(13) . . ?
F10 C8 F9 105.59(14) . . ?
F10 C8 C7 113.26(13) . . ?
O14 C13 C12 109.87(13) . . ?
O17 C13 O14 123.69(15) . . ?
O17 C13 C12 126.41(16) . . ?
O19 C18 C2 110.46(13) . . ?
O22 C18 O19 123.33(15) . . ?
O22 C18 C2 126.15(14) . . ?
O29 C28 H28A 109.9 . . ?
O29 C28 H28B 109.9 . . ?
O29 C28 C5 108.77(13) . . ?
H28A C28 H28B 108.3 . . ?
C5 C28 H28A 109.9 . . ?
C5 C28 H28B 109.9 . . ?
C6 C7 H7A 109.2 . . ?
C6 C7 H7B 109.2 . . ?
C8 C7 C6 111.84(14) . . ?
C8 C7 H7A 109.2 . . ?
C8 C7 H7B 109.2 . . ?
H7A C7 H7B 107.9 . . ?
C28 C5 C1 106.14(12) . . ?
C28 C5 C4 113.03(13) . . ?
C23 C5 C28 104.78(13) . . ?
C23 C5 C1 116.92(13) . . ?
C23 C5 C4 111.34(13) . . ?
C4 C5 C1 104.75(12) . . ?
C6 C1 C5 113.75(13) . . ?
C6 C1 H1 105.6 . . ?
C6 C1 C2 118.82(13) . . ?
C5 C1 H1 105.6 . . ?
C2 C1 C5 106.42(12) . . ?
C2 C1 H1 105.6 . . ?
C18 C2 C1 111.39(13) . . ?
C18 C2 C12 109.69(12) . . ?
C18 C2 C3 108.82(13) . . ?
C1 C2 C3 101.91(11) . . ?
C12 C2 C1 113.84(13) . . ?
C12 C2 C3 110.89(12) . . ?
C13 C12 C2 115.72(13) . . ?
C13 C12 H12A 108.4 . . ?
C13 C12 H12B 108.4 . . ?
C2 C12 H12A 108.4 . . ?
C2 C12 H12B 108.4 . . ?
H12A C12 H12B 107.4 . . ?
H33A C33 H33B 109.5 . . ?
H33A C33 H33C 109.5 . . ?
H33B C33 H33C 109.5 . . ?
C3 C33 H33A 109.5 . . ?
C3 C33 H33B 109.5 . . ?
C3 C33 H33C 109.5 . . ?
O24 C23 C5 110.88(12) . . ?
O24 C23 H23A 109.5 . . ?
O24 C23 H23B 109.5 . . ?
C5 C23 H23A 109.5 . . ?
C5 C23 H23B 109.5 . . ?
H23A C23 H23B 108.1 . . ?
C5 C4 H4A 110.1 . . ?
C5 C4 H4B 110.1 . . ?
H4A C4 H4B 108.4 . . ?
C3 C4 C5 108.13(13) . . ?
C3 C4 H4A 110.1 . . ?
C3 C4 H4B 110.1 . . ?
O29 C30 C32 110.61(14) . . ?
O31 C30 O29 123.32(15) . . ?
O31 C30 C32 126.06(15) . . ?
C33 C3 C2 115.60(12) . . ?
C33 C3 C4 110.58(14) . . ?
C33 C3 C34 106.73(14) . . ?
C4 C3 C2 102.12(12) . . ?
C34 C3 C2 110.38(13) . . ?
C34 C3 C4 111.50(13) . . ?
O24 C25 C27 112.02(14) . . ?
O26 C25 O24 122.82(15) . . ?
O26 C25 C27 125.16(16) . . ?
C25 C27 H27A 109.5 . . ?
C25 C27 H27B 109.5 . . ?
C25 C27 H27C 109.5 . . ?
H27A C27 H27B 109.5 . . ?
H27A C27 H27C 109.5 . . ?
H27B C27 H27C 109.5 . . ?
O19 C20 H20A 110.4 . . ?
O19 C20 H20B 110.4 . . ?
O19 C20 C21 106.84(14) . . ?
H20A C20 H20B 108.6 . . ?
C21 C20 H20A 110.4 . . ?
C21 C20 H20B 110.4 . . ?
C3 C34 H34A 109.5 . . ?
C3 C34 H34B 109.5 . . ?
C3 C34 H34C 109.5 . . ?
H34A C34 H34B 109.5 . . ?
H34A C34 H34C 109.5 . . ?
H34B C34 H34C 109.5 . . ?
C30 C32 H32A 109.5 . . ?
C30 C32 H32B 109.5 . . ?
C30 C32 H32C 109.5 . . ?
H32A C32 H32B 109.5 . . ?
H32A C32 H32C 109.5 . . ?
H32B C32 H32C 109.5 . . ?
O14 C15 H15A 110.2 . . ?
O14 C15 H15B 110.2 . . ?
O14 C15 C16 107.47(16) . . ?
H15A C15 H15B 108.5 . . ?
C16 C15 H15A 110.2 . . ?
C16 C15 H15B 110.2 . . ?
C20 C21 H21A 109.5 . . ?
C20 C21 H21B 109.5 . . ?
C20 C21 H21C 109.5 . . ?
H21A C21 H21B 109.5 . . ?
H21A C21 H21C 109.5 . . ?
H21B C21 H21C 109.5 . . ?
C15 C16 H16A 109.5 . . ?
C15 C16 H16B 109.5 . . ?
C15 C16 H16C 109.5 . . ?
H16A C16 H16B 109.5 . . ?
H16A C16 H16C 109.5 . . ?
H16B C16 H16C 109.5 . . ?

loop_
_geom_torsion_atom_site_label_1
_geom_torsion_atom_site_label_2
_geom_torsion_atom_site_label_3
_geom_torsion_atom_site_label_4
_geom_torsion
_geom_torsion_site_symmetry_1
_geom_torsion_site_symmetry_2
_geom_torsion_site_symmetry_3
_geom_torsion_site_symmetry_4
_geom_torsion_publ_flag
F11 C8 C7 C6 179.56(12) . . . . ?
F9 C8 C7 C6 59.87(18) . . . . ?
F10 C8 C7 C6 -60.17(18) . . . . ?
O19 C18 C2 C1 172.21(13) . . . . ?
O19 C18 C2 C12 45.26(17) . . . . ?
O19 C18 C2 C3 -76.22(15) . . . . ?
O29 C28 C5 C1 -177.07(12) . . . . ?
O29 C28 C5 C23 -52.75(16) . . . . ?
O29 C28 C5 C4 68.66(17) . . . . ?
O22 C18 C2 C1 -10.5(2) . . . . ?
O22 C18 C2 C12 -137.43(17) . . . . ?
O22 C18 C2 C3 101.09(18) . . . . ?
O14 C13 C12 C2 152.86(13) . . . . ?
O17 C13 C12 C2 -29.2(2) . . . . ?
C6 C1 C2 C18 -80.65(17) . . . . ?
C6 C1 C2 C12 44.01(19) . . . . ?
C6 C1 C2 C3 163.46(13) . . . . ?
C13 O14 C15 C16 -178.05(14) . . . . ?
C18 O19 C20 C21 164.65(14) . . . . ?
C18 C2 C12 C13 51.04(18) . . . . ?
C18 C2 C3 C33 81.65(17) . . . . ?
C18 C2 C3 C4 -158.25(13) . . . . ?
C18 C2 C3 C34 -39.58(17) . . . . ?
C28 O29 C30 O31 2.4(2) . . . . ?
C28 O29 C30 C32 -176.56(14) . . . . ?
C28 C5 C1 C6 93.89(16) . . . . ?
C28 C5 C1 C2 -133.37(13) . . . . ?
C28 C5 C23 O24 -173.15(12) . . . . ?
C28 C5 C4 C3 102.30(15) . . . . ?
C7 C6 C1 C5 -155.37(13) . . . . ?
C7 C6 C1 C2 78.16(18) . . . . ?
C5 C1 C2 C18 149.47(13) . . . . ?
C5 C1 C2 C12 -85.88(15) . . . . ?
C5 C1 C2 C3 33.58(15) . . . . ?
C5 C4 C3 C2 33.49(16) . . . . ?
C5 C4 C3 C33 157.04(13) . . . . ?
C5 C4 C3 C34 -84.37(16) . . . . ?
C1 C6 C7 C8 178.02(13) . . . . ?
C1 C5 C23 O24 -55.99(17) . . . . ?
C1 C5 C4 C3 -12.80(17) . . . . ?
C1 C2 C12 C13 -74.52(17) . . . . ?
C1 C2 C3 C33 -160.60(14) . . . . ?
C1 C2 C3 C4 -40.49(15) . . . . ?
C1 C2 C3 C34 78.17(15) . . . . ?
C12 C2 C3 C33 -39.09(18) . . . . ?
C12 C2 C3 C4 81.01(15) . . . . ?
C12 C2 C3 C34 -160.32(13) . . . . ?
C23 O24 C25 O26 -1.1(2) . . . . ?
C23 O24 C25 C27 179.30(13) . . . . ?
C23 C5 C1 C6 -22.52(19) . . . . ?
C23 C5 C1 C2 110.21(15) . . . . ?
C23 C5 C4 C3 -140.07(13) . . . . ?
C4 C5 C1 C6 -146.29(13) . . . . ?
C4 C5 C1 C2 -13.55(16) . . . . ?
C4 C5 C23 O24 64.34(16) . . . . ?
C30 O29 C28 C5 162.89(14) . . . . ?
C3 C2 C12 C13 171.26(13) . . . . ?
C25 O24 C23 C5 177.97(13) . . . . ?
C20 O19 C18 O22 9.8(2) . . . . ?
C20 O19 C18 C2 -172.79(13) . . . . ?
C15 O14 C13 O17 1.2(2) . . . . ?
C15 O14 C13 C12 179.21(13) . . . . ?

_shelx_res_file                  
;
TITL kgo13201_auto_a.res in P2(1)/c
    kgo13201_auto.res
    created by SHELXL-2018/3 at 17:49:45 on 16-May-2023
REM Old TITL KGO13201_auto in P2(1)/c
REM SHELXT solution in P2(1)/c
REM R1 0.180, Rweak 0.006, Alpha 0.020, Orientation as input
REM Formula found by SHELXT: C23 O26 F10
CELL 1.54184 8.706118 10.777579 26.563699 90 99.3234 90
ZERR 4 0.000149 0.000185 0.000445 0 0.0016 0
LATT 1
SYMM -X,0.5+Y,0.5-Z
SFAC C H F O
UNIT 92 140 12 32

L.S. 4
PLAN  2
SIZE 0.05 0.01 0.01
TEMP -173
CONF
BOND $H
fmap 2
acta
OMIT -3 9 22
REM <olex2.extras>
REM <HklSrc "%.\\KGO13201_auto.hkl">
REM </olex2.extras>

WGHT    0.081800    0.527900
EXTI    0.001266
FVAR       4.16616
F11   3    0.860472    0.646923    0.616293    11.00000    0.02316    0.03107 =
         0.03052   -0.00052    0.01130   -0.00110
F9    3    0.660995    0.526750    0.606814    11.00000    0.03071    0.02591 =
         0.03755   -0.00943    0.01033   -0.00420
F10   3    0.800217    0.548895    0.680934    11.00000    0.03512    0.03949 =
         0.02801    0.01161    0.00940    0.01562
O19   4    0.258887    0.975745    0.571648    11.00000    0.02527    0.02350 =
         0.01727    0.00465    0.00256    0.00024
O24   4    0.200320    0.553707    0.695550    11.00000    0.02428    0.02009 =
         0.01840    0.00077    0.00123   -0.00207
O29   4    0.328918    0.766661    0.823340    11.00000    0.02317    0.02907 =
         0.01429    0.00093    0.00295   -0.00014
O22   4    0.489779    0.976330    0.623996    11.00000    0.02285    0.02346 =
         0.02562    0.00321    0.00324   -0.00332
O14   4    0.218341    0.574603    0.556472    11.00000    0.03130    0.02383 =
         0.02245   -0.00661    0.00686   -0.00277
O31   4    0.552397    0.802983    0.876644    11.00000    0.02735    0.03678 =
         0.02206   -0.00212   -0.00095   -0.00015
O17   4    0.385167    0.732032    0.551897    11.00000    0.02602    0.03081 =
         0.02149   -0.00235    0.00716   -0.00175
O26   4    0.216716    0.374537    0.739440    11.00000    0.03873    0.02637 =
         0.02835    0.00649   -0.00066   -0.00254
C6    1    0.502275    0.676516    0.673615    11.00000    0.01979    0.02132 =
         0.01843    0.00215    0.00350    0.00072
AFIX  23
H6A   2    0.542255    0.630241    0.705221    11.00000   -1.20000
H6B   2    0.437536    0.618729    0.650155    11.00000   -1.20000
AFIX   0
C8    1    0.739020    0.611910    0.638458    11.00000    0.02146    0.02530 =
         0.02047    0.00065    0.00454   -0.00261
C13   1    0.278299    0.687260    0.569407    11.00000    0.02273    0.02164 =
         0.01616   -0.00043   -0.00085    0.00030
C18   1    0.358619    0.936979    0.612799    11.00000    0.02500    0.01899 =
         0.01621   -0.00052    0.00289    0.00319
C28   1    0.405207    0.798841    0.780604    11.00000    0.02255    0.02477 =
         0.01697    0.00119    0.00515   -0.00098
AFIX  23
H28A  2    0.509737    0.760315    0.784824    11.00000   -1.20000
H28B  2    0.417831    0.889965    0.778949    11.00000   -1.20000
AFIX   0
C7    1    0.640091    0.718282    0.648841    11.00000    0.02047    0.02066 =
         0.02098   -0.00008    0.00367   -0.00143
AFIX  23
H7A   2    0.600906    0.761485    0.616411    11.00000   -1.20000
H7B   2    0.703914    0.777900    0.671667    11.00000   -1.20000
AFIX   0
C5    1    0.305441    0.751851    0.731320    11.00000    0.01944    0.02182 =
         0.01595    0.00043    0.00286    0.00051
C1    1    0.398909    0.783417    0.686904    11.00000    0.01965    0.01938 =
         0.01629    0.00090    0.00229   -0.00156
AFIX  13
H1    2    0.472181    0.851586    0.700316    11.00000   -1.20000
AFIX   0
C2    1    0.279723    0.843323    0.643301    11.00000    0.01942    0.01739 =
         0.01672    0.00025    0.00126    0.00028
C12   1    0.188445    0.748220    0.606816    11.00000    0.01898    0.02095 =
         0.01796   -0.00072    0.00148   -0.00078
AFIX  23
H12A  2    0.149484    0.682487    0.627527    11.00000   -1.20000
H12B  2    0.096646    0.790379    0.587280    11.00000   -1.20000
AFIX   0
C33   1    0.006758    0.949805    0.644616    11.00000    0.02312    0.02590 =
         0.02220   -0.00046    0.00235    0.00465
AFIX 137
H33A  2    0.020096    1.003741    0.615938    11.00000   -1.50000
H33B  2   -0.053971    0.993420    0.667124    11.00000   -1.50000
H33C  2   -0.048162    0.874059    0.631646    11.00000   -1.50000
AFIX   0
C23   1    0.277806    0.614170    0.741274    11.00000    0.02053    0.02500 =
         0.01670    0.00037    0.00133   -0.00167
AFIX  23
H23A  2    0.378818    0.572906    0.753075    11.00000   -1.20000
H23B  2    0.213268    0.606251    0.768555    11.00000   -1.20000
AFIX   0
C4    1    0.150180    0.822746    0.717572    11.00000    0.02043    0.02194 =
         0.01762   -0.00035    0.00248    0.00134
AFIX  23
H4A   2    0.064463    0.763862    0.705972    11.00000   -1.20000
H4B   2    0.125872    0.867531    0.747857    11.00000   -1.20000
AFIX   0
C30   1    0.418521    0.770900    0.869864    11.00000    0.02754    0.02039 =
         0.01774   -0.00104    0.00136    0.00600
C3    1    0.167115    0.915631    0.674616    11.00000    0.02105    0.02002 =
         0.01715   -0.00091    0.00301    0.00227
C25   1    0.175474    0.430763    0.700259    11.00000    0.01938    0.02312 =
         0.02589    0.00241    0.00620   -0.00010
C27   1    0.093429    0.375188    0.651789    11.00000    0.02743    0.02324 =
         0.02892   -0.00258    0.00289   -0.00118
AFIX 137
H27A  2    0.058487    0.441428    0.627327    11.00000   -1.50000
H27B  2    0.003196    0.327675    0.658738    11.00000   -1.50000
H27C  2    0.164747    0.319978    0.637485    11.00000   -1.50000
AFIX   0
C20   1    0.325800    1.053703    0.536133    11.00000    0.03029    0.02520 =
         0.02130    0.00685    0.00584   -0.00188
AFIX  23
H20A  2    0.426171    1.018845    0.529835    11.00000   -1.20000
H20B  2    0.344396    1.138485    0.550143    11.00000   -1.20000
AFIX   0
C34   1    0.243284    1.037762    0.696146    11.00000    0.02792    0.02202 =
         0.02231   -0.00248    0.00228    0.00261
AFIX 137
H34A  2    0.348088    1.020601    0.714505    11.00000   -1.50000
H34B  2    0.180223    1.074954    0.719583    11.00000   -1.50000
H34C  2    0.249960    1.095370    0.668039    11.00000   -1.50000
AFIX   0
C32   1    0.328276    0.728183    0.910270    11.00000    0.03384    0.03108 =
         0.01924    0.00195    0.00611    0.00479
AFIX 137
H32A  2    0.226893    0.769827    0.905572    11.00000   -1.50000
H32B  2    0.386256    0.748629    0.944018    11.00000   -1.50000
H32C  2    0.312778    0.638213    0.907593    11.00000   -1.50000
AFIX   0
C15   1    0.292716    0.505605    0.519910    11.00000    0.04280    0.03152 =
         0.02563   -0.00941    0.01105    0.00304
AFIX  23
H15A  2    0.403075    0.489124    0.534159    11.00000   -1.20000
H15B  2    0.288903    0.553863    0.488021    11.00000   -1.20000
AFIX   0
C21   1    0.210444    1.056914    0.487414    11.00000    0.04543    0.03022 =
         0.01898    0.00400    0.00014   -0.00401
AFIX 137
H21A  2    0.254552    1.103580    0.461488    11.00000   -1.50000
H21B  2    0.114433    1.097272    0.493663    11.00000   -1.50000
H21C  2    0.187206    0.971983    0.475357    11.00000   -1.50000
AFIX   0
C16   1    0.206316    0.386334    0.509352    11.00000    0.05689    0.02658 =
         0.02695   -0.00493    0.00221    0.00345
AFIX 137
H16A  2    0.256353    0.336050    0.485876    11.00000   -1.50000
H16B  2    0.098484    0.403733    0.493881    11.00000   -1.50000
H16C  2    0.207391    0.340921    0.541370    11.00000   -1.50000
AFIX   0
HKLF 4


REM  kgo13201_auto_a.res in P2(1)/c
REM wR2 = 0.1446, GooF = S = 1.095, Restrained GooF = 1.095 for all data
REM R1 = 0.0510 for 3914 Fo > 4sig(Fo) and 0.0564 for all 4479 data
REM 314 parameters refined using 0 restraints

END

WGHT      0.0820      0.5270

REM Highest difference peak  0.288,  deepest hole -0.341,  1-sigma level  0.066
Q1    1   0.1117  0.2850  0.6520  11.00000  0.05    0.29
Q2    1   0.2042  0.9776  0.6865  11.00000  0.05    0.28
;
_shelx_res_checksum              49566
_olex2_submission_special_instructions 'No special instructions were received'
_oxdiff_exptl_absorpt_empirical_details 
;
Empirical correction (ABSPACK) includes:
- Absorption correction using spherical harmonics
- Frame scaling
;
_oxdiff_exptl_absorpt_empirical_full_max 1.951
_oxdiff_exptl_absorpt_empirical_full_min 0.677
####################################################################### 
# 
# This file contains crystal structure data downloaded from the 
# Cambridge Structural Database (CSD) hosted by the Cambridge 
# Crystallographic Data Centre (CCDC).
# 
# Full information about CCDC data access policies and citation 
# guidelines are available at http://www.ccdc.cam.ac.uk/access/V1 
# 
# Audit and citation data items may have been added by the CCDC. 
# Please retain this information to preserve the provenance of 
# this file and to allow appropriate attribution of the data. 
# 
#######################################################################

data_dd-kgm13201bfirst
_database_code_depnum_ccdc_archive 'CCDC 2416402'
loop_
_audit_author_name
_audit_author_address
'Krishna Gopal Ghosh'
;IISER Kolkata
India
;
_audit_update_record             
;
2025-01-12 deposited with the CCDC.	2026-01-20 downloaded from the CCDC.
;
_audit_creation_date             2025-01-12
_audit_creation_method           
;
Olex2 1.3-ac4
(compiled 2019.04.23 svn.r3594 for Rigaku Oxford Diffraction, GUI svn.r5739)
;
_shelx_SHELXL_version_number     2018/3
_chemical_name_common            ?
_chemical_name_systematic        ?
_chemical_formula_moiety         'C30 H30 F6 N2 O4'
_chemical_formula_sum            'C30 H30 F6 N2 O4'
_chemical_formula_weight         596.56
_chemical_melting_point          ?
_chemical_oxdiff_formula         'C H O N F'
_chemical_oxdiff_usercomment     @T
loop_
_atom_type_symbol
_atom_type_description
_atom_type_scat_dispersion_real
_atom_type_scat_dispersion_imag
_atom_type_scat_source
C C 0.0181 0.0091 'International Tables Vol C Tables 4.2.6.8 and 6.1.1.4'
H H 0.0000 0.0000 'International Tables Vol C Tables 4.2.6.8 and 6.1.1.4'
F F 0.0727 0.0534 'International Tables Vol C Tables 4.2.6.8 and 6.1.1.4'
N N 0.0311 0.0180 'International Tables Vol C Tables 4.2.6.8 and 6.1.1.4'
O O 0.0492 0.0322 'International Tables Vol C Tables 4.2.6.8 and 6.1.1.4'

_shelx_space_group_comment       
;
The symmetry employed for this shelxl refinement is uniquely defined
by the following loop, which should always be used as a source of
symmetry information in preference to the above space-group names.
They are only intended as comments.
;
_space_group_crystal_system      monoclinic
_space_group_IT_number           14
_space_group_name_H-M_alt        'P 1 21/c 1'
_space_group_name_Hall           '-P 2ybc'
loop_
_space_group_symop_operation_xyz
'x, y, z'
'-x, y+1/2, -z+1/2'
'-x, -y, -z'
'x, -y-1/2, z-1/2'

_cell_length_a                   12.8044(3)
_cell_length_b                   19.2055(4)
_cell_length_c                   13.1893(3)
_cell_angle_alpha                90
_cell_angle_beta                 114.067(2)
_cell_angle_gamma                90
_cell_volume                     2961.49(12)
_cell_formula_units_Z            4
_cell_measurement_reflns_used    10420
_cell_measurement_temperature    298.0
_cell_measurement_theta_max      67.9870
_cell_measurement_theta_min      3.6530
_shelx_estimated_absorpt_T_max   0.990
_shelx_estimated_absorpt_T_min   0.953
_exptl_absorpt_coefficient_mu    0.981
_exptl_absorpt_correction_T_max  1.00000
_exptl_absorpt_correction_T_min  0.78297
_exptl_absorpt_correction_type   multi-scan
_exptl_absorpt_process_details   
;
CrysAlisPro 1.171.41.93a (Rigaku Oxford Diffraction, 2020)
Empirical absorption correction using spherical harmonics,
implemented in SCALE3 ABSPACK scaling algorithm.
;
_exptl_absorpt_special_details   ?
_exptl_crystal_colour            'metallic whiteish colourless'
_exptl_crystal_colour_lustre     metallic
_exptl_crystal_colour_modifier   whiteish
_exptl_crystal_colour_primary    colourless
_exptl_crystal_density_diffrn    1.338
_exptl_crystal_density_meas      ?
_exptl_crystal_density_method    ?
_exptl_crystal_description       block
_exptl_crystal_F_000             1240
_exptl_crystal_size_max          0.05
_exptl_crystal_size_mid          0.01
_exptl_crystal_size_min          0.01
_exptl_transmission_factor_max   ?
_exptl_transmission_factor_min   ?
_diffrn_reflns_av_R_equivalents  0.0478
_diffrn_reflns_av_unetI/netI     0.0373
_diffrn_reflns_Laue_measured_fraction_full 0.996
_diffrn_reflns_Laue_measured_fraction_max 0.991
_diffrn_reflns_limit_h_max       15
_diffrn_reflns_limit_h_min       -15
_diffrn_reflns_limit_k_max       21
_diffrn_reflns_limit_k_min       -22
_diffrn_reflns_limit_l_max       15
_diffrn_reflns_limit_l_min       -10
_diffrn_reflns_number            22004
_diffrn_reflns_point_group_measured_fraction_full 0.996
_diffrn_reflns_point_group_measured_fraction_max 0.991
_diffrn_reflns_theta_full        67.684
_diffrn_reflns_theta_max         68.187
_diffrn_reflns_theta_min         3.781
_diffrn_ambient_temperature      298.0
_diffrn_detector                 'Hybrid Pixel Array Detector'
_diffrn_detector_area_resol_mean 10.0000
_diffrn_detector_type            HyPix3000
_diffrn_measured_fraction_theta_full 0.996
_diffrn_measured_fraction_theta_max 0.991
_diffrn_measurement_details      
;
List of Runs (angles in degrees, time in seconds):

  # Type    Start    End  Width  t~exp~   \w     \q     \k     \f   Frames
#--------------------------------------------------------------------------
  1  \w    -28.00  30.00   0.50    2.99    --  -41.33  21.00  30.00  116
  2  \w    -24.00  35.00   0.50    2.99    --  -41.33  11.00 -90.00  118
  3  \w    -28.00  30.00   0.50    2.99    --  -41.33  21.00-180.00  116
  4  \w    -47.00 -15.00   0.50   13.00    --  -82.50  42.00 -60.00   64
  5  \w    -47.00 -15.00   0.50   13.00    --  -82.50  42.00 -90.00   64
  6  \w    -57.00 -16.00   0.50   13.00    --  -82.50  50.00   0.00   82
  7  \w    -90.00 -15.00   0.50    2.99    --  -41.33 130.00 138.00  150
  8  \w    -25.00  48.00   0.50    2.99    --   41.33 -43.00  60.00  146
  9  \w     22.00 106.00   0.50   13.00    --   96.67 -96.00  60.00  168
 10  \w     78.00 104.00   0.50   13.00    --   96.67 -77.00  90.00   52
 11  \w     54.00 109.00   0.50   13.00    --   96.67-117.00   0.00  110
 12  \w     42.00 102.00   0.50    2.99    --   41.33-140.00-106.00  120
 13  \w     42.00 124.00   0.50   13.00    --   96.67-140.00-106.00  164
 14  \w    102.00 127.00   0.50   13.00    --   96.67-145.00-150.00   50
 15  \w     41.00 100.00   0.50    2.99    --   41.33-138.00   0.00  118
 16  \w     37.00  95.00   0.50    2.99    --   41.33-130.00  66.00  116
 17  \w     37.00 116.00   0.50   13.00    --   96.67-130.00  66.00  158
 18  \w     32.00  58.00   0.50   13.00    --   96.67-117.00 150.00   52
 19  \w     28.00  75.00   0.50   13.00    --   96.67 -77.00  90.00   94
 20  \w     22.00 106.00   0.50   13.00    --   96.67 -96.00  90.00  168
 21  \w     80.00 163.00   0.50   13.00    --   96.67  42.00 -30.00  166
 22  \w     99.00 164.00   0.50   13.00    --   96.67 117.00 -30.00  130
 23  \w    100.00 125.00   0.50   13.00    --   96.67 140.00 -47.00   50
 24  \w     70.00 163.00   0.50   13.00    --   96.67  77.00 -90.00  186
 25  \w    110.00 160.00   0.50   13.00    --   96.67  96.00-180.00  100
 26  \w     87.00 160.00   0.50   13.00    --   96.67  42.00-120.00  146
 27  \w     91.00 163.00   0.50   13.00    --   96.67 130.00 138.00  144
 28  \w     25.00 109.00   0.50    2.99    --   41.33  43.00   0.00  168
 29  \w     34.00  83.00   0.50   13.00    --   96.67 -68.00-150.00   98
 30  \w     45.00  71.00   0.50   13.00    --   96.67-145.00-150.00   52
 31  \w    -30.00  28.00   0.50    2.99    --   41.33 -21.00  60.00  116
 32  \w    -34.00  24.00   0.50    2.99    --   41.33 -11.00 -60.00  116
 33  \w    -97.00 -20.00   0.50    2.99    --  -41.33 140.00 -47.00  154
 34  \w   -149.00 -69.00   0.50   13.00    --  -82.50-130.00  66.00  160
 35  \w   -150.00 -63.00   0.50   13.00    --  -82.50-140.00-106.00  174
;
_diffrn_measurement_device       'four-circle diffractometer'
_diffrn_measurement_device_type  'XtaLAB Synergy, Dualflex, HyPix3000'
_diffrn_measurement_method       '\w scans'
_diffrn_orient_matrix_type       
'CrysAlisPro convention (1999,Acta A55,543-557)'
_diffrn_orient_matrix_UB_11      -0.1281744000
_diffrn_orient_matrix_UB_12      0.0145085000
_diffrn_orient_matrix_UB_13      -0.0338481000
_diffrn_orient_matrix_UB_21      -0.0223108000
_diffrn_orient_matrix_UB_22      -0.0787169000
_diffrn_orient_matrix_UB_23      0.0020734000
_diffrn_orient_matrix_UB_31      0.0209632000
_diffrn_orient_matrix_UB_32      0.0053889000
_diffrn_orient_matrix_UB_33      0.1233370000
_diffrn_oxdiff_digest_frames     
;
01a35a7191f42eb04f9695d7effffff05304186d9ce
;
_diffrn_oxdiff_digest_hkl        
;
01c63722ba18519322478cf92bb7619528c379
;
_diffrn_radiation_monochromator  mirror
_diffrn_radiation_probe          x-ray
_diffrn_radiation_type           'Cu K\a'
_diffrn_radiation_wavelength     1.54184
_diffrn_source                   'micro-focus sealed X-ray tube'
_diffrn_source_type              'PhotonJet (Cu) X-ray Source'
_reflns_Friedel_coverage         0.000
_reflns_Friedel_fraction_full    .
_reflns_Friedel_fraction_max     .
_reflns_number_gt                4215
_reflns_number_total             5362
_reflns_odcompleteness_completeness 99.78
_reflns_odcompleteness_iscentric 1
_reflns_odcompleteness_theta     66.97
_reflns_special_details          
;
 Reflections were merged by SHELXL according to the crystal
 class for the calculation of statistics and refinement.
 
 _reflns_Friedel_fraction is defined as the number of unique
 Friedel pairs measured divided by the number that would be
 possible theoretically, ignoring centric projections and
 systematic absences.
;
_reflns_threshold_expression     'I > 2\s(I)'
_computing_cell_refinement       'CrysAlisPro 1.171.41.93a (Rigaku OD, 2020)'
_computing_data_collection       'CrysAlisPro 1.171.41.93a (Rigaku OD, 2020)'
_computing_data_reduction        'CrysAlisPro 1.171.41.93a (Rigaku OD, 2020)'
_computing_molecular_graphics    'Olex2 (Dolomanov et al., 2009)'
_computing_publication_material  'Olex2 (Dolomanov et al., 2009)'
_computing_structure_refinement  'ShelXL (Sheldrick, 2015)'
_computing_structure_solution    'ShelXT (Sheldrick, 2015)'
_refine_diff_density_max         0.449
_refine_diff_density_min         -0.311
_refine_diff_density_rms         0.040
_refine_ls_extinction_coef       .
_refine_ls_extinction_method     none
_refine_ls_goodness_of_fit_ref   1.057
_refine_ls_hydrogen_treatment    constr
_refine_ls_matrix_type           full
_refine_ls_number_parameters     381
_refine_ls_number_reflns         5362
_refine_ls_number_restraints     0
_refine_ls_R_factor_all          0.0803
_refine_ls_R_factor_gt           0.0657
_refine_ls_restrained_S_all      1.057
_refine_ls_shift/su_max          0.000
_refine_ls_shift/su_mean         0.000
_refine_ls_structure_factor_coef Fsqd
_refine_ls_weighting_details     
'w=1/[\s^2^(Fo^2^)+(0.0624P)^2^+1.5481P] where P=(Fo^2^+2Fc^2^)/3'
_refine_ls_weighting_scheme      calc
_refine_ls_wR_factor_gt          0.1494
_refine_ls_wR_factor_ref         0.1578
_refine_special_details          ?
_olex2_refinement_description    
;
1. Fixed Uiso
 At 1.2 times of:
  All C(H) groups, All C(H,H) groups
 At 1.5 times of:
  All C(H,H,H) groups
2.a Ternary CH refined with riding coordinates:
 C00A(H00A), C00G(H00G), C00M(H00M)
2.b Secondary CH2 refined with riding coordinates:
 C00B(H00B,H00C), C00F(H00D,H00E), C00L(H00F,H00H), C00W(H00I,H00J), C00X(H00L,
 H00N), C00Y(H00O,H00S)
2.c Aromatic/amide H refined with riding coordinates:
 C00K(H00K), C00P(H00P), C00Q(H00Q), C00R(H00R), C00T(H00T), C00U(H00U),
 C00Z(H00Z), C012(H012), C013(H013)
2.d Idealised Me refined as rotating group:
 C014(H01A,H01B,H01C), C016(H01D,H01E,H01F)
;
_atom_sites_solution_hydrogens   geom
_atom_sites_solution_primary     dual
_atom_sites_solution_secondary   ?
loop_
_atom_site_label
_atom_site_type_symbol
_atom_site_fract_x
_atom_site_fract_y
_atom_site_fract_z
_atom_site_U_iso_or_equiv
_atom_site_adp_type
_atom_site_occupancy
_atom_site_site_symmetry_order
_atom_site_calc_flag
_atom_site_refinement_flags_posn
_atom_site_refinement_flags_adp
_atom_site_refinement_flags_occupancy
_atom_site_disorder_assembly
_atom_site_disorder_group
O001 O 0.17772(14) 0.51166(9) 0.77156(12) 0.0555(4) Uani 1 1 d . . . . .
O002 O 0.26961(15) 0.60856(9) 0.85623(13) 0.0592(4) Uani 1 1 d . . . . .
O003 O 0.39510(14) 0.51186(9) 0.74064(13) 0.0600(5) Uani 1 1 d . . . . .
O004 O 0.28816(17) 0.49920(10) 0.55959(14) 0.0680(5) Uani 1 1 d . . . . .
F005 F -0.13297(17) 0.74991(10) 0.5067(2) 0.1039(7) Uani 1 1 d . . . . .
F006 F -0.18646(17) 0.67612(13) 0.59187(19) 0.1116(8) Uani 1 1 d . . . . .
F007 F -0.26949(16) 0.68177(13) 0.4166(2) 0.1219(8) Uani 1 1 d . . . . .
C009 C 0.23627(17) 0.58611(11) 0.66389(16) 0.0409(5) Uani 1 1 d . . . . .
C00A C 0.31080(17) 0.67961(11) 0.56421(17) 0.0423(5) Uani 1 1 d . . . . .
H00A H 0.310318 0.638113 0.520787 0.051 Uiso 1 1 calc R . . . .
C00B C 0.30178(18) 0.65499(11) 0.67223(16) 0.0414(5) Uani 1 1 d . . . . .
H00B H 0.378588 0.649663 0.729339 0.050 Uiso 1 1 calc R . . . .
H00C H 0.264539 0.691336 0.696440 0.050 Uiso 1 1 calc R . . . .
C00C C 0.52747(18) 0.66610(12) 0.64334(17) 0.0436(5) Uani 1 1 d . . . . .
C00D C 0.30714(19) 0.52707(12) 0.64642(18) 0.0453(5) Uani 1 1 d . . . . .
C00E C 0.23137(18) 0.57201(12) 0.77618(17) 0.0441(5) Uani 1 1 d . . . . .
C00F C 0.11453(18) 0.58461(12) 0.57079(17) 0.0456(5) Uani 1 1 d . . . . .
H00D H 0.119137 0.594674 0.500656 0.055 Uiso 1 1 calc R . . . .
H00E H 0.083768 0.537983 0.566002 0.055 Uiso 1 1 calc R . . . .
C00G C 0.42795(18) 0.71660(11) 0.59590(17) 0.0436(5) Uani 1 1 d . . . . .
H00G H 0.436070 0.749766 0.655120 0.052 Uiso 1 1 calc R . . . .
C00J C 0.21064(19) 0.72515(13) 0.49297(18) 0.0484(5) Uani 1 1 d . . . . .
C00K C 0.5374(2) 0.60923(13) 0.58277(19) 0.0518(6) Uani 1 1 d . . . . .
H00K H 0.481486 0.601620 0.511715 0.062 Uiso 1 1 calc R . . . .
C00L C 0.03246(18) 0.63577(13) 0.58704(19) 0.0504(5) Uani 1 1 d . . . . .
H00F H 0.024823 0.624769 0.655481 0.060 Uiso 1 1 calc R . . . .
H00H H 0.063664 0.682418 0.593971 0.060 Uiso 1 1 calc R . . . .
C00M C 0.4319(2) 0.75991(13) 0.4974(2) 0.0524(6) Uani 1 1 d . . . . .
H00M H 0.370118 0.794328 0.476064 0.063 Uiso 1 1 calc R . . . .
C00N C 0.7106(2) 0.57365(14) 0.7319(2) 0.0556(6) Uani 1 1 d . . . . .
N00O N 0.4006(3) 0.68657(15) 0.3216(2) 0.0842(8) Uani 1 1 d . . . . .
C00P C 0.6281(2) 0.56398(14) 0.6257(2) 0.0562(6) Uani 1 1 d . . . . .
H00P H 0.633949 0.526802 0.583102 0.067 Uiso 1 1 calc R . . . .
C00Q C 0.6113(2) 0.67525(14) 0.7492(2) 0.0567(6) Uani 1 1 d . . . . .
H00Q H 0.606709 0.713056 0.791254 0.068 Uiso 1 1 calc R . . . .
C00R C 0.1837(2) 0.78561(13) 0.5356(2) 0.0568(6) Uani 1 1 d . . . . .
H00R H 0.228535 0.799131 0.608164 0.068 Uiso 1 1 calc R . . . .
C00S C 0.4147(2) 0.71816(15) 0.3985(2) 0.0597(6) Uani 1 1 d . . . . .
C00T C 0.1440(2) 0.70720(15) 0.3836(2) 0.0608(6) Uani 1 1 d . . . . .
H00T H 0.162352 0.667827 0.353180 0.073 Uiso 1 1 calc R . . . .
C00U C 0.7019(2) 0.62933(15) 0.7939(2) 0.0650(7) Uani 1 1 d . . . . .
H00U H 0.756899 0.636046 0.865644 0.078 Uiso 1 1 calc R . . . .
C00V C -0.1672(2) 0.68440(16) 0.5012(2) 0.0672(7) Uani 1 1 d . . . . .
C00W C 0.1718(3) 0.48694(16) 0.8727(2) 0.0685(7) Uani 1 1 d . . . . .
H00I H 0.131125 0.520154 0.898617 0.082 Uiso 1 1 calc R . . . .
H00J H 0.248207 0.480876 0.930300 0.082 Uiso 1 1 calc R . . . .
C00X C 0.4682(2) 0.45348(14) 0.7428(2) 0.0666(7) Uani 1 1 d . . . . .
H00L H 0.501736 0.460628 0.689624 0.080 Uiso 1 1 calc R . . . .
H00N H 0.424356 0.410610 0.724240 0.080 Uiso 1 1 calc R . . . .
C00Y C -0.0846(2) 0.63396(15) 0.4913(2) 0.0655(7) Uani 1 1 d . . . . .
H00O H -0.075871 0.643171 0.422909 0.079 Uiso 1 1 calc R . . . .
H00S H -0.115935 0.587442 0.486064 0.079 Uiso 1 1 calc R . . . .
C00Z C 0.0903(3) 0.82575(16) 0.4702(3) 0.0727(8) Uani 1 1 d . . . . .
H00Z H 0.072765 0.866091 0.499002 0.087 Uiso 1 1 calc R . . . .
C010 C 0.8081(2) 0.52403(18) 0.7768(3) 0.0743(8) Uani 1 1 d . . . . .
C011 C 0.5404(3) 0.79817(16) 0.5307(3) 0.0729(8) Uani 1 1 d . . . . .
C012 C 0.0505(3) 0.74714(19) 0.3193(3) 0.0775(9) Uani 1 1 d . . . . .
H012 H 0.005769 0.734187 0.246381 0.093 Uiso 1 1 calc R . . . .
C013 C 0.0239(3) 0.80593(19) 0.3630(3) 0.0810(9) Uani 1 1 d . . . . .
H013 H -0.039480 0.832457 0.319817 0.097 Uiso 1 1 calc R . . . .
C014 C 0.1101(3) 0.41906(17) 0.8465(3) 0.0793(9) Uani 1 1 d . . . . .
H01A H 0.037486 0.424906 0.784820 0.119 Uiso 1 1 calc GR . . . .
H01B H 0.098296 0.403143 0.909978 0.119 Uiso 1 1 calc GR . . . .
H01C H 0.154772 0.385419 0.827670 0.119 Uiso 1 1 calc GR . . . .
N015 N 0.6224(3) 0.82845(19) 0.5565(4) 0.1225(12) Uani 1 1 d . . . . .
C016 C 0.5593(3) 0.44973(19) 0.8577(3) 0.0885(10) Uani 1 1 d . . . . .
H01D H 0.606011 0.409408 0.864474 0.133 Uiso 1 1 calc GR . . . .
H01E H 0.524756 0.446540 0.909868 0.133 Uiso 1 1 calc GR . . . .
H01F H 0.605894 0.490834 0.872748 0.133 Uiso 1 1 calc GR . . . .
F1 F 0.8693(2) 0.52958(16) 0.88310(19) 0.1453(11) Uani 1 1 d . . . . .
F2 F 0.88313(18) 0.53408(14) 0.7324(2) 0.1242(9) Uani 1 1 d . . . . .
F3 F 0.7788(2) 0.45953(12) 0.7555(3) 0.1519(12) Uani 1 1 d . . . . .

loop_
_atom_site_aniso_label
_atom_site_aniso_U_11
_atom_site_aniso_U_22
_atom_site_aniso_U_33
_atom_site_aniso_U_23
_atom_site_aniso_U_13
_atom_site_aniso_U_12
O001 0.0625(10) 0.0590(10) 0.0452(9) 0.0019(7) 0.0221(7) -0.0132(8)
O002 0.0718(11) 0.0628(11) 0.0461(9) -0.0102(8) 0.0272(8) -0.0115(9)
O003 0.0554(10) 0.0638(11) 0.0531(10) -0.0028(8) 0.0143(8) 0.0160(8)
O004 0.0750(12) 0.0728(12) 0.0549(10) -0.0134(9) 0.0251(9) 0.0119(10)
F005 0.0851(13) 0.0674(12) 0.160(2) 0.0153(12) 0.0512(13) 0.0079(10)
F006 0.0773(12) 0.152(2) 0.1242(16) 0.0441(15) 0.0602(12) 0.0314(13)
F007 0.0600(11) 0.1233(17) 0.1290(17) -0.0035(14) -0.0161(11) 0.0230(11)
C009 0.0396(11) 0.0437(11) 0.0384(11) -0.0027(9) 0.0148(9) -0.0021(9)
C00A 0.0409(11) 0.0450(12) 0.0402(11) -0.0025(9) 0.0156(9) -0.0021(9)
C00B 0.0406(11) 0.0452(12) 0.0371(11) -0.0037(9) 0.0144(9) -0.0017(9)
C00C 0.0396(11) 0.0486(12) 0.0439(11) -0.0027(9) 0.0183(9) -0.0047(9)
C00D 0.0471(12) 0.0446(12) 0.0463(12) -0.0037(9) 0.0212(10) -0.0033(9)
C00E 0.0415(11) 0.0486(12) 0.0412(12) 0.0001(10) 0.0157(9) 0.0007(10)
C00F 0.0436(11) 0.0479(12) 0.0404(11) -0.0038(9) 0.0122(9) -0.0059(10)
C00G 0.0437(11) 0.0454(12) 0.0428(11) -0.0044(9) 0.0189(9) -0.0019(9)
C00J 0.0416(11) 0.0545(13) 0.0477(12) 0.0073(10) 0.0166(9) -0.0028(10)
C00K 0.0533(13) 0.0577(14) 0.0422(12) -0.0033(10) 0.0173(10) 0.0034(11)
C00L 0.0398(11) 0.0582(14) 0.0493(12) -0.0009(10) 0.0141(10) -0.0037(10)
C00M 0.0508(13) 0.0494(13) 0.0616(14) 0.0057(11) 0.0276(11) 0.0003(10)
C00N 0.0444(12) 0.0619(15) 0.0625(15) 0.0084(12) 0.0237(11) 0.0038(11)
N00O 0.113(2) 0.0884(19) 0.0563(14) 0.0133(13) 0.0401(14) 0.0190(16)
C00P 0.0612(15) 0.0571(14) 0.0565(14) -0.0007(11) 0.0302(12) 0.0073(12)
C00Q 0.0494(13) 0.0608(15) 0.0544(14) -0.0124(11) 0.0154(11) -0.0022(11)
C00R 0.0524(14) 0.0564(15) 0.0644(15) 0.0088(12) 0.0266(12) 0.0049(11)
C00S 0.0682(16) 0.0635(16) 0.0530(15) 0.0145(12) 0.0305(12) 0.0075(13)
C00T 0.0567(15) 0.0659(16) 0.0511(14) 0.0094(12) 0.0129(11) -0.0047(12)
C00U 0.0472(13) 0.0756(18) 0.0567(15) -0.0055(13) 0.0053(11) 0.0002(13)
C00V 0.0479(14) 0.0694(18) 0.0732(18) 0.0136(14) 0.0133(13) 0.0044(13)
C00W 0.0769(18) 0.0771(19) 0.0550(15) 0.0114(13) 0.0306(13) -0.0107(15)
C00X 0.0605(16) 0.0567(15) 0.0802(18) 0.0033(13) 0.0261(14) 0.0152(13)
C00Y 0.0478(14) 0.0692(17) 0.0630(16) -0.0035(13) 0.0058(11) 0.0017(12)
C00Z 0.0650(17) 0.0672(18) 0.095(2) 0.0258(16) 0.0422(17) 0.0154(14)
C010 0.0545(16) 0.076(2) 0.086(2) 0.0140(16) 0.0223(15) 0.0126(14)
C011 0.0679(18) 0.0627(17) 0.098(2) 0.0062(15) 0.0440(16) -0.0083(15)
C012 0.0603(17) 0.090(2) 0.0644(18) 0.0241(16) 0.0073(14) -0.0058(16)
C013 0.0539(16) 0.093(2) 0.089(2) 0.0410(19) 0.0212(15) 0.0141(16)
C014 0.0775(19) 0.075(2) 0.090(2) 0.0250(16) 0.0387(17) -0.0035(16)
N015 0.089(2) 0.109(3) 0.179(4) -0.002(2) 0.064(2) -0.037(2)
C016 0.074(2) 0.091(2) 0.087(2) 0.0205(18) 0.0184(17) 0.0221(18)
F1 0.128(2) 0.181(3) 0.0906(15) 0.0208(16) 0.0074(14) 0.0870(19)
F2 0.0820(13) 0.142(2) 0.169(2) 0.0484(17) 0.0722(15) 0.0490(13)
F3 0.0881(15) 0.0682(14) 0.260(3) 0.0202(17) 0.0307(18) 0.0209(12)

_geom_special_details            
;
 All esds (except the esd in the dihedral angle between two l.s. planes)
 are estimated using the full covariance matrix.  The cell esds are taken
 into account individually in the estimation of esds in distances, angles
 and torsion angles; correlations between esds in cell parameters are only
 used when they are defined by crystal symmetry.  An approximate (isotropic)
 treatment of cell esds is used for estimating esds involving l.s. planes.
;
loop_
_geom_bond_atom_site_label_1
_geom_bond_atom_site_label_2
_geom_bond_distance
_geom_bond_site_symmetry_2
_geom_bond_publ_flag
O001 C00E 1.336(3) . ?
O001 C00W 1.447(3) . ?
O002 C00E 1.194(3) . ?
O003 C00D 1.325(3) . ?
O003 C00X 1.453(3) . ?
O004 C00D 1.196(3) . ?
F005 C00V 1.325(3) . ?
F006 C00V 1.326(3) . ?
F007 C00V 1.331(3) . ?
C009 C00B 1.546(3) . ?
C009 C00D 1.527(3) . ?
C009 C00E 1.532(3) . ?
C009 C00F 1.542(3) . ?
C00A C00B 1.549(3) . ?
C00A C00G 1.555(3) . ?
C00A C00J 1.520(3) . ?
C00C C00G 1.518(3) . ?
C00C C00K 1.389(3) . ?
C00C C00Q 1.382(3) . ?
C00F C00L 1.516(3) . ?
C00G C00M 1.561(3) . ?
C00J C00R 1.393(4) . ?
C00J C00T 1.387(3) . ?
C00K C00P 1.374(3) . ?
C00L C00Y 1.516(3) . ?
C00M C00S 1.469(4) . ?
C00M C011 1.472(4) . ?
C00N C00P 1.381(4) . ?
C00N C00U 1.378(4) . ?
C00N C010 1.488(4) . ?
N00O C00S 1.132(3) . ?
C00Q C00U 1.383(4) . ?
C00R C00Z 1.388(4) . ?
C00T C012 1.383(4) . ?
C00V C00Y 1.478(4) . ?
C00W C014 1.490(4) . ?
C00X C016 1.490(4) . ?
C00Z C013 1.374(5) . ?
C010 F1 1.302(4) . ?
C010 F2 1.327(4) . ?
C010 F3 1.292(4) . ?
C011 N015 1.124(4) . ?
C012 C013 1.373(5) . ?

loop_
_geom_angle_atom_site_label_1
_geom_angle_atom_site_label_2
_geom_angle_atom_site_label_3
_geom_angle
_geom_angle_site_symmetry_1
_geom_angle_site_symmetry_3
_geom_angle_publ_flag
C00E O001 C00W 117.51(18) . . ?
C00D O003 C00X 118.85(19) . . ?
C00D C009 C00B 107.91(17) . . ?
C00D C009 C00E 106.01(17) . . ?
C00D C009 C00F 109.63(17) . . ?
C00E C009 C00B 108.51(16) . . ?
C00E C009 C00F 109.88(17) . . ?
C00F C009 C00B 114.56(17) . . ?
C00B C00A C00G 108.53(16) . . ?
C00J C00A C00B 112.56(17) . . ?
C00J C00A C00G 112.43(18) . . ?
C009 C00B C00A 115.94(16) . . ?
C00K C00C C00G 121.56(19) . . ?
C00Q C00C C00G 120.7(2) . . ?
C00Q C00C C00K 117.7(2) . . ?
O003 C00D C009 110.62(18) . . ?
O004 C00D O003 124.2(2) . . ?
O004 C00D C009 125.1(2) . . ?
O001 C00E C009 109.41(18) . . ?
O002 C00E O001 124.6(2) . . ?
O002 C00E C009 126.0(2) . . ?
C00L C00F C009 114.15(17) . . ?
C00A C00G C00M 112.02(17) . . ?
C00C C00G C00A 111.99(18) . . ?
C00C C00G C00M 112.14(17) . . ?
C00R C00J C00A 121.0(2) . . ?
C00T C00J C00A 120.4(2) . . ?
C00T C00J C00R 118.6(2) . . ?
C00P C00K C00C 121.4(2) . . ?
C00Y C00L C00F 112.0(2) . . ?
C00S C00M C00G 113.8(2) . . ?
C00S C00M C011 108.6(2) . . ?
C011 C00M C00G 111.4(2) . . ?
C00P C00N C010 119.2(3) . . ?
C00U C00N C00P 119.5(2) . . ?
C00U C00N C010 121.3(2) . . ?
C00K C00P C00N 120.1(2) . . ?
C00C C00Q C00U 121.3(2) . . ?
C00Z C00R C00J 120.3(3) . . ?
N00O C00S C00M 179.2(3) . . ?
C012 C00T C00J 120.8(3) . . ?
C00N C00U C00Q 119.9(2) . . ?
F005 C00V F006 104.1(3) . . ?
F005 C00V F007 105.8(2) . . ?
F005 C00V C00Y 113.2(2) . . ?
F006 C00V F007 105.7(2) . . ?
F006 C00V C00Y 113.8(2) . . ?
F007 C00V C00Y 113.3(3) . . ?
O001 C00W C014 107.2(2) . . ?
O003 C00X C016 106.7(2) . . ?
C00V C00Y C00L 114.3(2) . . ?
C013 C00Z C00R 120.0(3) . . ?
F1 C010 C00N 114.5(3) . . ?
F1 C010 F2 103.7(3) . . ?
F2 C010 C00N 111.9(3) . . ?
F3 C010 C00N 113.9(3) . . ?
F3 C010 F1 107.8(3) . . ?
F3 C010 F2 104.1(3) . . ?
N015 C011 C00M 178.7(4) . . ?
C013 C012 C00T 120.0(3) . . ?
C012 C013 C00Z 120.3(3) . . ?

_shelx_res_file                  
;
TITL dd-kgm13201bfirst_a.res in P2(1)/c
    dd-kgm13201bfirst.res
    created by SHELXL-2018/3 at 18:20:17 on 12-Jan-2025
REM Old TITL DD-KGM13201B O001 in P21/c #14
REM SHELXT solution in P2(1)/c: R1 0.208, Rweak 0.050, Alpha 0.042
REM <I/s> 1.212 for 188 systematic absences, Orientation as input
REM Formula found by SHELXT: C30 N2 O4 F6
CELL 1.54184 12.8044 19.2055 13.1893 90 114.067 90
ZERR 4 0.0003 0.0004 0.0003 0 0.002 0
LATT 1
SYMM -X,0.5+Y,0.5-Z
SFAC C H F N O
UNIT 120 120 24 8 16

L.S. 20
PLAN  2
SIZE 0.05 0.01 0.01
TEMP 24.85
BOND
LIST 6
fmap 2
acta
REM <olex2.extras>
REM <HklSrc "%.\\DD-KGM13201B%20First.hkl">
REM </olex2.extras>

WGHT    0.062400    1.548100
FVAR       0.38431
O001  5    0.177725    0.511661    0.771563    11.00000    0.06245    0.05901 =
         0.04524    0.00190    0.02205   -0.01321
O002  5    0.269610    0.608564    0.856233    11.00000    0.07179    0.06279 =
         0.04608   -0.01024    0.02717   -0.01149
O003  5    0.395101    0.511862    0.740643    11.00000    0.05542    0.06381 =
         0.05313   -0.00279    0.01432    0.01601
O004  5    0.288157    0.499202    0.559593    11.00000    0.07503    0.07280 =
         0.05494   -0.01345    0.02510    0.01188
F005  3   -0.132972    0.749907    0.506659    11.00000    0.08507    0.06739 =
         0.16029    0.01534    0.05122    0.00788
F006  3   -0.186455    0.676116    0.591871    11.00000    0.07728    0.15191 =
         0.12423    0.04407    0.06022    0.03141
F007  3   -0.269491    0.681766    0.416559    11.00000    0.06002    0.12335 =
         0.12897   -0.00347   -0.01612    0.02297
C009  1    0.236270    0.586110    0.663889    11.00000    0.03960    0.04375 =
         0.03836   -0.00269    0.01485   -0.00211
C00A  1    0.310800    0.679611    0.564213    11.00000    0.04095    0.04502 =
         0.04016   -0.00249    0.01562   -0.00214
AFIX  13
H00A  2    0.310318    0.638113    0.520787    11.00000   -1.20000
AFIX   0
C00B  1    0.301777    0.654985    0.672230    11.00000    0.04059    0.04520 =
         0.03709   -0.00369    0.01440   -0.00171
AFIX  23
H00B  2    0.378588    0.649663    0.729339    11.00000   -1.20000
H00C  2    0.264539    0.691336    0.696440    11.00000   -1.20000
AFIX   0
C00C  1    0.527472    0.666105    0.643344    11.00000    0.03955    0.04857 =
         0.04389   -0.00274    0.01827   -0.00466
C00D  1    0.307141    0.527067    0.646419    11.00000    0.04711    0.04462 =
         0.04629   -0.00370    0.02120   -0.00331
C00E  1    0.231369    0.572009    0.776183    11.00000    0.04152    0.04859 =
         0.04115    0.00010    0.01568    0.00071
C00F  1    0.114534    0.584613    0.570789    11.00000    0.04359    0.04787 =
         0.04042   -0.00380    0.01220   -0.00592
AFIX  23
H00D  2    0.119137    0.594674    0.500656    11.00000   -1.20000
H00E  2    0.083768    0.537983    0.566002    11.00000   -1.20000
AFIX   0
C00G  1    0.427954    0.716602    0.595898    11.00000    0.04372    0.04541 =
         0.04284   -0.00442    0.01890   -0.00193
AFIX  13
H00G  2    0.436070    0.749766    0.655120    11.00000   -1.20000
AFIX   0
C00J  1    0.210644    0.725151    0.492971    11.00000    0.04157    0.05454 =
         0.04768    0.00727    0.01664   -0.00276
C00K  1    0.537395    0.609228    0.582769    11.00000    0.05330    0.05770 =
         0.04217   -0.00334    0.01727    0.00344
AFIX  43
H00K  2    0.481486    0.601620    0.511715    11.00000   -1.20000
AFIX   0
C00L  1    0.032457    0.635769    0.587044    11.00000    0.03977    0.05822 =
         0.04929   -0.00088    0.01411   -0.00372
AFIX  23
H00F  2    0.024823    0.624769    0.655481    11.00000   -1.20000
H00H  2    0.063664    0.682418    0.593971    11.00000   -1.20000
AFIX   0
C00M  1    0.431896    0.759906    0.497393    11.00000    0.05082    0.04945 =
         0.06160    0.00571    0.02756    0.00033
AFIX  13
H00M  2    0.370118    0.794328    0.476064    11.00000   -1.20000
AFIX   0
C00N  1    0.710632    0.573647    0.731925    11.00000    0.04435    0.06195 =
         0.06246    0.00836    0.02366    0.00378
N00O  4    0.400640    0.686567    0.321631    11.00000    0.11319    0.08841 =
         0.05635    0.01330    0.04009    0.01896
C00P  1    0.628118    0.563980    0.625676    11.00000    0.06119    0.05714 =
         0.05648   -0.00073    0.03021    0.00728
AFIX  43
H00P  2    0.633949    0.526802    0.583102    11.00000   -1.20000
AFIX   0
C00Q  1    0.611307    0.675254    0.749196    11.00000    0.04935    0.06079 =
         0.05440   -0.01237    0.01539   -0.00215
AFIX  43
H00Q  2    0.606709    0.713056    0.791254    11.00000   -1.20000
AFIX   0
C00R  1    0.183736    0.785608    0.535590    11.00000    0.05241    0.05636 =
         0.06441    0.00885    0.02656    0.00493
AFIX  43
H00R  2    0.228535    0.799131    0.608164    11.00000   -1.20000
AFIX   0
C00S  1    0.414685    0.718158    0.398546    11.00000    0.06820    0.06353 =
         0.05296    0.01446    0.03053    0.00755
C00T  1    0.143982    0.707196    0.383596    11.00000    0.05667    0.06586 =
         0.05105    0.00941    0.01288   -0.00469
AFIX  43
H00T  2    0.162352    0.667827    0.353180    11.00000   -1.20000
AFIX   0
C00U  1    0.701916    0.629334    0.793866    11.00000    0.04719    0.07560 =
         0.05670   -0.00555    0.00528    0.00024
AFIX  43
H00U  2    0.756899    0.636046    0.865644    11.00000   -1.20000
AFIX   0
C00V  1   -0.167201    0.684400    0.501180    11.00000    0.04794    0.06939 =
         0.07322    0.01361    0.01330    0.00441
C00W  1    0.171843    0.486940    0.872703    11.00000    0.07691    0.07709 =
         0.05503    0.01142    0.03061   -0.01066
AFIX  23
H00I  2    0.131125    0.520154    0.898617    11.00000   -1.20000
H00J  2    0.248207    0.480876    0.930300    11.00000   -1.20000
AFIX   0
C00X  1    0.468195    0.453482    0.742801    11.00000    0.06050    0.05672 =
         0.08018    0.00331    0.02610    0.01520
AFIX  23
H00L  2    0.501736    0.460628    0.689624    11.00000   -1.20000
H00N  2    0.424356    0.410610    0.724240    11.00000   -1.20000
AFIX   0
C00Y  1   -0.084622    0.633957    0.491338    11.00000    0.04782    0.06922 =
         0.06300   -0.00347    0.00580    0.00171
AFIX  23
H00O  2   -0.075871    0.643171    0.422909    11.00000   -1.20000
H00S  2   -0.115935    0.587442    0.486064    11.00000   -1.20000
AFIX   0
C00Z  1    0.090348    0.825751    0.470206    11.00000    0.06497    0.06720 =
         0.09513    0.02577    0.04219    0.01544
AFIX  43
H00Z  2    0.072765    0.866091    0.499002    11.00000   -1.20000
AFIX   0
C010  1    0.808147    0.524029    0.776766    11.00000    0.05451    0.07606 =
         0.08618    0.01404    0.02231    0.01261
C011  1    0.540415    0.798173    0.530695    11.00000    0.06787    0.06274 =
         0.09810    0.00623    0.04404   -0.00833
C012  1    0.050534    0.747144    0.319252    11.00000    0.06030    0.09007 =
         0.06443    0.02415    0.00733   -0.00582
AFIX  43
H012  2    0.005769    0.734187    0.246381    11.00000   -1.20000
AFIX   0
C013  1    0.023867    0.805928    0.362971    11.00000    0.05394    0.09302 =
         0.08854    0.04095    0.02124    0.01410
AFIX  43
H013  2   -0.039480    0.832457    0.319817    11.00000   -1.20000
AFIX   0
C014  1    0.110108    0.419064    0.846458    11.00000    0.07755    0.07479 =
         0.09009    0.02497    0.03870   -0.00347
AFIX 137
H01A  2    0.037486    0.424906    0.784820    11.00000   -1.50000
H01B  2    0.098296    0.403143    0.909978    11.00000   -1.50000
H01C  2    0.154772    0.385419    0.827670    11.00000   -1.50000
AFIX   0
N015  4    0.622358    0.828448    0.556467    11.00000    0.08860    0.10908 =
         0.17877   -0.00157    0.06379   -0.03738
C016  1    0.559319    0.449732    0.857692    11.00000    0.07358    0.09078 =
         0.08699    0.02048    0.01840    0.02205
AFIX 137
H01D  2    0.606011    0.409408    0.864474    11.00000   -1.50000
H01E  2    0.524756    0.446540    0.909868    11.00000   -1.50000
H01F  2    0.605894    0.490834    0.872748    11.00000   -1.50000
AFIX   0
F1    3    0.869309    0.529583    0.883099    11.00000    0.12795    0.18091 =
         0.09063    0.02077    0.00737    0.08695
F2    3    0.883131    0.534075    0.732384    11.00000    0.08201    0.14235 =
         0.16889    0.04844    0.07218    0.04896
F3    3    0.778788    0.459526    0.755549    11.00000    0.08810    0.06825 =
         0.25983    0.02023    0.03070    0.02089
HKLF 4


REM  dd-kgm13201bfirst_a.res in P2(1)/c
REM wR2 = 0.1578, GooF = S = 1.057, Restrained GooF = 1.057 for all data
REM R1 = 0.0657 for 4215 Fo > 4sig(Fo) and 0.0803 for all 5362 data
REM 381 parameters refined using 0 restraints

END

WGHT      0.0624      1.5469

REM Highest difference peak  0.449,  deepest hole -0.311,  1-sigma level  0.040
Q1    1   0.7926  0.4867  0.8558  11.00000  0.05    0.45
Q2    1   0.9021  0.5538  0.8207  11.00000  0.05    0.36
;
_shelx_res_checksum              5819
_olex2_submission_special_instructions 'No special instructions were received'
_oxdiff_exptl_absorpt_empirical_details 
;
Empirical correction (ABSPACK) includes:
- Absorption correction using spherical harmonics
- Frame scaling
;
_oxdiff_exptl_absorpt_empirical_full_max 1.622
_oxdiff_exptl_absorpt_empirical_full_min 0.569
